# Supplementary material for: Formulation of PVA Hydrogel Patch as a Drug Delivery System of Albumin Nanoparticles Loaded with Curcumin
Source: Gels. 2025 Dec 5;11(12):979. doi: 10.3390/gels11120979 (PMC12732668; doi:10.3390/gels11120979)
Supplement: Supplementary file 1 [file gels-11-00979-s001.zip]

Archive with 3 entries (3 files):
- S1.txt
- S2.csv
- S3.csv
