# Supplementary material for: Formulation of PVA Hydrogel Patch as a Drug Delivery System of Albumin Nanoparticles Loaded with Curcumin
Source: Gels. 2025 Dec 5;11(12):979. doi: 10.3390/gels11120979 (PMC12732668; doi:10.3390/gels11120979)
Supplement: Supplementary file 1 [file gels-11-00979-s001.zip › S1.txt]

#topology

grep 'ATOM  ' proteinfinal.pdb > Protein.pdb

gmx pdb2gmx -f Protein.pdb -o proteinfinal_livre.pdb -p proteinfinal_livre.top -ff amber99sb -water spc -ignh -missing


#break

grep -h ATOM proteinfinal_livre.pdb cucuminfinalnew.pdb | tee proteinfinal_complx.pdb > /dev/null

cat cucuminfinalgmx.itp | sed -n '/atomtypes/,/^ *$/{{/\n\n/d;p}}' > ligand_atomtypes.txt

cat proteinfinal_livre.top | sed '/forcefield.itp"/a#include "cucuminfinalgmx.itp"' > proteinfinal1_complx.top

cat proteinfinal1_complx.top | sed '/forcefield.itp/r ligand_atomtypes.txt' > proteinfinal_complx.top

echo "cucuminfinal.pdb.mol2         1" >> proteinfinal_complx.top


gmx editconf -f proteinfinal_complx.pdb -c -d 1.2 -bt cubic -o proteinfinal_complx.pdb


#solvate

gmx solvate -cp proteinfinal_complx.pdb -cs spc216.gro -p proteinfinal_complx.top -o proteinfinal_complx_box.pdb


#ions

gmx grompp -f ions.mdp -c proteinfinal_complx_box.pdb -p proteinfinal_complx.top -o proteinfinal_complx_charged.tpr -maxwarn 100

echo "SOL" | gmx genion -s proteinfinal_complx_charged.tpr -p proteinfinal_complx.top -o proteinfinal_complx_neutral.pdb -neutral


#minimizationsteepdesc

gmx grompp -f PME_em.mdp -c proteinfinal_complx_neutral.pdb -p proteinfinal_complx.top -o proteinfinal_complx_em.tpr -maxwarn 100

gmx mdrun -v -s proteinfinal_complx_em.tpr -deffnm proteinfinal_complx_sd_em

echo "10 0" | gmx energy -f proteinfinal_complx_sd_em.edr -o proteinfinal_complx_potentialsd.xvg

grace -nxy proteinfinal_complx_potentialsd.xvg -hdevice PNG -hardcopy -printfile ../figures/proteinfinal_complx_potentialsd.png


#minimizationconjgrad

gmx grompp -f PME_cg_em.mdp -c proteinfinal_complx_sd_em.gro -p proteinfinal_complx.top -o proteinfinal_complx_cg_em.tpr -maxwarn 100

gmx mdrun -v -s proteinfinal_complx_cg_em.tpr -deffnm proteinfinal_complx_cg_em

echo "10 0" | gmx energy -f proteinfinal_complx_cg_em.edr -o proteinfinal_complx_potentialcg.xvg

grace -nxy proteinfinal_complx_potentialcg.xvg -hdevice PNG -hardcopy -printfile ../figures/proteinfinal_complx_potentialcg.png


#equilibrationnvt

gmx grompp -f nvt.mdp -c proteinfinal_complx_cg_em.gro -r proteinfinal_complx_cg_em.gro -p proteinfinal_complx.top -o proteinfinal_complx_nvt.tpr -maxwarn 100

gmx mdrun -v -s proteinfinal_complx_nvt.tpr -deffnm proteinfinal_complx_nvt

echo "16 0" | gmx energy -f proteinfinal_complx_nvt.edr -o proteinfinal_complx_temperature_nvt.xvg

grace -nxy proteinfinal_complx_temperature_nvt.xvg -hdevice PNG -hardcopy -printfile ../figures/proteinfinal_complx_temperature_nvt.png


#equilibrationnpt

gmx grompp -f npt.mdp -c proteinfinal_complx_nvt.gro -r proteinfinal_complx_nvt.gro -p proteinfinal_complx.top -o proteinfinal_complx_npt.tpr -maxwarn 100

gmx mdrun -v -s proteinfinal_complx_npt.tpr -deffnm proteinfinal_complx_npt

echo "16 0" | gmx energy -f proteinfinal_complx_npt.edr -o proteinfinal_temperature_npt.xvg

grace -nxy proteinfinal_temperature_npt.xvg -hdevice PNG -hardcopy -printfile ../figures/proteinfinal_temperature_npt.png

#productionmd

gmx grompp -f md_pr.mdp -c proteinfinal_complx_npt.gro -p proteinfinal_complx.top -o proteinfinal_complx_pr.tpr -maxwarn 100

gmx mdrun -v -s proteinfinal_complx_pr.tpr -deffnm proteinfinal_complx_pr


#analyzemd

echo "1 0" | gmx trjconv -s proteinfinal_complx_pr.tpr -f proteinfinal_complx_pr.xtc -o proteinfinal_complx_pr_PBC.xtc -pbc mol -center

echo "4 4" | gmx rms -s proteinfinal_complx_pr.tpr -f proteinfinal_complx_pr_PBC.xtc -o proteinfinal_complx_rmsd_prod.xvg -tu ns

grace -nxy proteinfinal_complx_rmsd_prod.xvg -hdevice PNG -hardcopy -printfile ../figures/proteinfinal_complx_rmsd_prod.png

echo "4 4" | gmx rms -s proteinfinal_complx_pr.tpr -f proteinfinal_complx_pr_PBC.xtc -o proteinfinal_complx_rmsd_cris.xvg -tu ns

grace -nxy proteinfinal_complx_rmsd_cris.xvg -hdevice PNG -hardcopy -printfile ../figures/proteinfinal_complx_rmsd_cris.png

grace -nxy proteinfinal_complx_rmsd_prod.xvg proteinfinal_complx_rmsd_cris.xvg -hdevice PNG -hardcopy -printfile ../figures/proteinfinal_complx_rmsd_prod_cris.png

echo "1" | gmx gyrate -s proteinfinal_complx_pr.tpr -f proteinfinal_complx_pr_PBC.xtc -o proteinfinal_complx_gyrate.xvg

grace -nxy proteinfinal_complx_gyrate.xvg -hdevice PNG -hardcopy -printfile ../figures/proteinfinal_complx_gyrate.png

echo "1" | gmx rmsf -s proteinfinal_complx_pr.tpr -f proteinfinal_complx_pr_PBC.xtc -o proteinfinal_complx_rmsf_residue.xvg -res

grace -nxy proteinfinal_complx_rmsf_residue.xvg -hdevice PNG -hardcopy -printfile ../figures/proteinfinal_complx_rmsf_residue.png

echo "1" | gmx sasa -s proteinfinal_complx_pr.tpr -f proteinfinal_complx_pr.xtc -o proteinfinal_complx_solvent_accessible_surface.xvg -or proteinfinal_complx_sas_residue.xvg

grace -nxy proteinfinal_complx_solvent_accessible_surface.xvg -hdevice PNG -hardcopy -printfile ../figures/proteinfinal_complx_solvent_accessible_surface.png

grace -nxy proteinfinal_complx_sas_residue.xvg -hdevice PNG -hardcopy -printfile ../figures/proteinfinal_complx_sas_residue.png
