# Supplementary material for: Formulation of PVA Hydrogel Patch as a Drug Delivery System of Albumin Nanoparticles Loaded with Curcumin
Source: Gels. 2025 Dec 5;11(12):979. doi: 10.3390/gels11120979 (PMC12732668; doi:10.3390/gels11120979)
Supplement: Supplementary file 1 [file gels-11-00979-s001.zip › S2.csv]

# This file was created Mon Nov 24 04:00:10 2025
# Created by:
# :-) GROMACS - gmx rms	2025.1 (-:
#
# Executable: /usr/local/gromacs/bin/gmx
# Data prefix: /usr/local/gromacs
# Working dir: /files/alebel/acpype/run
# Command line:
# gmx rms -s proteinfinal_complx_pr.tpr -f proteinfinal_complx_pr_PBC.xtc -o proteinfinal_complx_rmsd_prod.xvg -tu ns
# gmx rms is part of G R O M A C S:
#
# GRoups of Organic Molecules in ACtion for Science
#
@ title "RMSD"
@ xaxis label "Time (ns)"
@ yaxis label "RMSD (nm)"
@TYPE xy
@ subtitle "Backbone after lsq fit to Backbone"
0.0000000 0.0000240
0.0100000 0.0997782
0.0200000 0.1102764
0.0300000 0.1116513
0.0400000 0.1208751
0.0500000 0.1292979
0.0600000 0.1327397
0.0700000 0.1352988
0.0800000 0.1527327
0.0900000 0.1426930
0.1000000 0.1502971
0.1100000 0.1539120
0.1200000 0.1517978
0.1300000 0.1535063
0.1400000 0.1559067
0.1500000 0.1607350
0.1600000 0.1608060
0.1700000 0.1517700
0.1800000 0.1581493
0.1900000 0.1558768
0.2000000 0.1684183
0.2100000 0.1666711
0.2200000 0.1768699
0.2300000 0.1816698
0.2400000 0.1990327
0.2500000 0.2003227
0.2600000 0.2042410
0.2700000 0.2056372
0.2800000 0.2178108
0.2900000 0.2307938
0.3000000 0.2442883
0.3100000 0.2615974
0.3200000 0.2538224
0.3300000 0.2693546
0.3400000 0.2650949
0.3500000 0.2582245
0.3600000 0.2662620
0.3700000 0.2709969
0.3800000 0.2652475
0.3900000 0.2804296
0.4000000 0.2674614
0.4100000 0.2584434
0.4200000 0.2730772
0.4300000 0.2542940
0.4400000 0.2439722
0.4500000 0.2363154
0.4600000 0.2399196
0.4700000 0.2370979
0.4800000 0.2467427
0.4900000 0.2393700
0.5000000 0.2341285
0.5100001 0.2296930
0.5200000 0.2161551
0.5300000 0.2195094
0.5400000 0.2197538
0.5500000 0.2313805
0.5600000 0.2310365
0.5700001 0.2410202
0.5800000 0.2394341
0.5900000 0.2478470
0.6000000 0.2385493
0.6100000 0.2423695
0.6200000 0.2319804
0.6300001 0.2322380
0.6400000 0.2273869
0.6500000 0.2204870
0.6600000 0.2337872
0.6700000 0.2242702
0.6800000 0.2298016
0.6900001 0.2410033
0.7000000 0.2342063
0.7100000 0.2513476
0.7200000 0.2382668
0.7300000 0.2485295
0.7400000 0.2613454
0.7500001 0.2651159
0.7600001 0.2757363
0.7700000 0.2932823
0.7800000 0.2974986
0.7900000 0.3151519
0.8000000 0.3408854
0.8100001 0.3531092
0.8200001 0.3455024
0.8300000 0.3508101
0.8400000 0.3419929
0.8500000 0.3423495
0.8600000 0.3482519
0.8700001 0.3344220
0.8800001 0.3410954
0.8900000 0.3440951
0.9000000 0.3375375
0.9100000 0.3331522
0.9200000 0.3717695
0.9300001 0.3739574
0.9400001 0.3538888
0.9500000 0.3508697
0.9600000 0.3354676
0.9700000 0.3378070
0.9800000 0.3237225
0.9900001 0.3346168
1.0000000 0.3218164
1.0100000 0.3096829
1.0200001 0.3343786
1.0300001 0.3614468
1.0400001 0.3675756
1.0500001 0.3688563
1.0600001 0.3509498
1.0700001 0.3426324
1.0800000 0.3293843
1.0900000 0.3245560
1.1000000 0.3439186
1.1100000 0.3361297
1.1200000 0.3638491
1.1300000 0.3685932
1.1400001 0.3927303
1.1500001 0.3948278
1.1600001 0.3780054
1.1700001 0.3578652
1.1800001 0.3598205
1.1900001 0.3631304
1.2000000 0.3467107
1.2100000 0.3611077
1.2200000 0.3846386
1.2300000 0.3706735
1.2400000 0.3747797
1.2500000 0.3745625
1.2600001 0.3802144
1.2700001 0.3818032
1.2800001 0.3838912
1.2900001 0.3897887
1.3000001 0.3879324
1.3100001 0.4187049
1.3200001 0.4227047
1.3300000 0.4218648
1.3400000 0.4368028
1.3500000 0.4384967
1.3600000 0.4452121
1.3700001 0.4546045
1.3800001 0.4469949
1.3900001 0.4713750
1.4000001 0.4763837
1.4100001 0.4534723
1.4200001 0.4669867
1.4300001 0.4524963
1.4400001 0.4214331
1.4500000 0.4306996
1.4600000 0.4583625
1.4700000 0.4732835
1.4800000 0.4696903
1.4900001 0.4977383
1.5000001 0.5093475
1.5100001 0.4969850
1.5200001 0.4931253
1.5300001 0.4918801
1.5400001 0.4876818
1.5500001 0.4978962
1.5600001 0.4918110
1.5700001 0.4903088
1.5800000 0.4856661
1.5900000 0.4969565
1.6000000 0.4922991
1.6100001 0.5186333
1.6200001 0.5289675
1.6300001 0.5230030
1.6400001 0.5246713
1.6500001 0.5206432
1.6600001 0.5298987
1.6700001 0.5277334
1.6800001 0.5019789
1.6900001 0.5104519
1.7000000 0.5207453
1.7100000 0.5430399
1.7200000 0.5585933
1.7300001 0.5629750
1.7400001 0.5733766
1.7500001 0.5758070
1.7600001 0.5491660
1.7700001 0.5520794
1.7800001 0.5441342
1.7900001 0.5530711
1.8000001 0.5583953
1.8100001 0.5489572
1.8200001 0.5515482
1.8300000 0.5607181
1.8400000 0.5741923
1.8500001 0.5674645
1.8600001 0.5705081
1.8700001 0.5714705
1.8800001 0.5607981
1.8900001 0.5603170
1.9000001 0.5473149
1.9100001 0.5459784
1.9200001 0.5276811
1.9300001 0.5236532
1.9400001 0.5474958
1.9500000 0.5404326
1.9600000 0.5308158
1.9700001 0.5170296
1.9800001 0.5094184
1.9900001 0.4995657
2.0000000 0.4887003
2.0100000 0.5070836
2.0200000 0.5241030
2.0300002 0.5085757
2.0400002 0.5148515
2.0500002 0.5097284
2.0600002 0.5070418
2.0700002 0.5259772
2.0800002 0.5123102
2.0900002 0.4912131
2.1000001 0.5101137
2.1100001 0.5060955
2.1200001 0.4920810
2.1300001 0.4823636
2.1400001 0.4877527
2.1500001 0.4739377
2.1600001 0.4904260
2.1700001 0.5198506
2.1800001 0.5173194
2.1900001 0.4749913
2.2000000 0.4869780
2.2100000 0.4957047
2.2200000 0.4862715
2.2300000 0.4874153
2.2400000 0.4749604
2.2500000 0.4831737
2.2600000 0.4881917
2.2700002 0.4953004
2.2800002 0.4928089
2.2900002 0.4909661
2.3000002 0.5130951
2.3100002 0.5346340
2.3200002 0.5226642
2.3300002 0.5237469
2.3400002 0.5177267
2.3500001 0.5239401
2.3600001 0.5465028
2.3700001 0.5197134
2.3800001 0.5226184
2.3900001 0.5324492
2.4000001 0.5359002
2.4100001 0.5160902
2.4200001 0.5055496
2.4300001 0.4993537
2.4400001 0.5081002
2.4500000 0.5344126
2.4600000 0.5292053
2.4700000 0.5132996
2.4800000 0.5007126
2.4900000 0.4847226
2.5000000 0.5018033
2.5100002 0.4812167
2.5200002 0.5147606
2.5300002 0.5204406
2.5400002 0.5154917
2.5500002 0.5097727
2.5600002 0.4982398
2.5700002 0.4908907
2.5800002 0.5101224
2.5900002 0.4960813
2.6000001 0.4719918
2.6100001 0.4616921
2.6200001 0.4909906
2.6300001 0.5015090
2.6400001 0.5084553
2.6500001 0.5280791
2.6600001 0.5332714
2.6700001 0.5124242
2.6800001 0.5228167
2.6900001 0.5240829
2.7000000 0.5160634
2.7100000 0.5277865
2.7200000 0.5411226
2.7300000 0.5557744
2.7400002 0.5277500
2.7500002 0.5436901
2.7600002 0.5460438
2.7700002 0.5388774
2.7800002 0.5432361
2.7900002 0.5462511
2.8000002 0.5396219
2.8100002 0.5284681
2.8200002 0.5249282
2.8300002 0.5326915
2.8400002 0.5255038
2.8500001 0.5165603
2.8600001 0.5146517
2.8700001 0.5201128
2.8800001 0.5061862
2.8900001 0.4831056
2.9000001 0.4949975
2.9100001 0.4968558
2.9200001 0.4872367
2.9300001 0.5238559
2.9400001 0.5231822
2.9500000 0.5355220
2.9600000 0.5351524
2.9700000 0.5147682
2.9800003 0.5229346
2.9900002 0.5115409
3.0000002 0.5072927
3.0100002 0.5186840
3.0200002 0.5253305
3.0300002 0.5254161
3.0400002 0.5017990
3.0500002 0.4934616
3.0600002 0.5060415
3.0700002 0.5257003
3.0800002 0.5211455
3.0900002 0.4974368
3.1000001 0.5046722
3.1100001 0.4978082
3.1200001 0.4785292
3.1300001 0.4666665
3.1400001 0.4705353
3.1500001 0.4603269
3.1600001 0.4587211
3.1700001 0.4516520
3.1800001 0.4484075
3.1900001 0.4387670
3.2000000 0.4431840
3.2100000 0.4437313
3.2200003 0.4402213
3.2300003 0.4198590
3.2400002 0.4250030
3.2500002 0.4307775
3.2600002 0.4365574
3.2700002 0.4365011
3.2800002 0.4215826
3.2900002 0.4409968
3.3000002 0.4388741
3.3100002 0.4501201
3.3200002 0.4787601
3.3300002 0.4716770
3.3400002 0.4550377
3.3500001 0.4616114
3.3600001 0.4557654
3.3700001 0.4586296
3.3800001 0.4426177
3.3900001 0.4413315
3.4000001 0.4677505
3.4100001 0.4748224
3.4200001 0.4595590
3.4300001 0.4720441
3.4400001 0.4659439
3.4500000 0.4567575
3.4600003 0.4276560
3.4700003 0.4281684
3.4800003 0.4208887
3.4900002 0.4256345
3.5000002 0.4353679
3.5100002 0.4147423
3.5200002 0.4255440
3.5300002 0.4331541
3.5400002 0.4412943
3.5500002 0.4277621
3.5600002 0.4452613
3.5700002 0.4604667
3.5800002 0.4281349
3.5900002 0.4286937
3.6000001 0.4246224
3.6100001 0.4331983
3.6200001 0.4208959
3.6300001 0.4321279
3.6400001 0.4272541
3.6500001 0.4216697
3.6600001 0.4407672
3.6700001 0.4194315
3.6800001 0.4037018
3.6900001 0.4120757
3.7000003 0.4186385
3.7100003 0.4225854
3.7200003 0.4205781
3.7300003 0.4188328
3.7400002 0.4096813
3.7500002 0.3945957
3.7600002 0.3889187
3.7700002 0.4061074
3.7800002 0.4204904
3.7900002 0.4072621
3.8000002 0.4112049
3.8100002 0.4001386
3.8200002 0.3827912
3.8300002 0.3626155
3.8400002 0.3577280
3.8500001 0.3483873
3.8600001 0.3392746
3.8700001 0.3374962
3.8800001 0.3632055
3.8900001 0.3764208
3.9000001 0.3719731
3.9100001 0.3730989
3.9200001 0.3773287
3.9300003 0.3633212
3.9400003 0.3596598
3.9500003 0.3558539
3.9600003 0.3485667
3.9700003 0.3430454
3.9800003 0.3557498
3.9900002 0.3377503
4.0000000 0.3298971
4.0100002 0.3523599
4.0200000 0.3416514
4.0300002 0.3510253
4.0400000 0.3440149
4.0500002 0.3455602
4.0600004 0.3510150
4.0700002 0.3574856
4.0800004 0.3749689
4.0900002 0.4017006
4.1000004 0.4204556
4.1100001 0.4274405
4.1200004 0.4261539
4.1300001 0.4251948
4.1400003 0.4153362
4.1500001 0.4141108
4.1600003 0.4052390
4.1700001 0.4054284
4.1800003 0.4101484
4.1900001 0.4301255
4.2000003 0.4181202
4.2100000 0.4124047
4.2200003 0.4097804
4.2300000 0.4157179
4.2400002 0.3927341
4.2500000 0.3815061
4.2600002 0.4163055
4.2700000 0.4009277
4.2800002 0.3927517
4.2900004 0.4034106
4.3000002 0.4035650
4.3100004 0.4063346
4.3200002 0.4115098
4.3300004 0.4087704
4.3400002 0.4172087
4.3500004 0.4319244
4.3600001 0.4243149
4.3700004 0.4275783
4.3800001 0.4312336
4.3900003 0.4395591
4.4000001 0.4442488
4.4100003 0.4456583
4.4200001 0.4641287
4.4300003 0.4648471
4.4400001 0.4660941
4.4500003 0.4583349
4.4600000 0.4701022
4.4700003 0.4655327
4.4800000 0.4680423
4.4900002 0.4651755
4.5000000 0.4666009
4.5100002 0.4645781
4.5200000 0.4790735
4.5300002 0.4849507
4.5400004 0.4731013
4.5500002 0.4773077
4.5600004 0.4629999
4.5700002 0.4910741
4.5800004 0.4861208
4.5900002 0.4910385
4.6000004 0.4996429
4.6100001 0.4940732
4.6200004 0.5045043
4.6300001 0.4922676
4.6400003 0.4856854
4.6500001 0.4915802
4.6600003 0.4773920
4.6700001 0.4720648
4.6800003 0.4788823
4.6900001 0.4471718
4.7000003 0.4526003
4.7100000 0.4300361
4.7200003 0.4177617
4.7300000 0.4399450
4.7400002 0.4209369
4.7500000 0.4275688
4.7600002 0.4434527
4.7700005 0.4623270
4.7800002 0.4761034
4.7900004 0.5026536
4.8000002 0.5016825
4.8100004 0.4948162
4.8200002 0.5093176
4.8300004 0.4924479
4.8400002 0.4746497
4.8500004 0.4707406
4.8600001 0.4740273
4.8700004 0.4737667
4.8800001 0.4743164
4.8900003 0.4613817
4.9000001 0.4467778
4.9100003 0.4581130
4.9200001 0.4389198
4.9300003 0.4464538
4.9400001 0.4605866
4.9500003 0.4620661
4.9600000 0.4901325
4.9700003 0.5081513
4.9800000 0.5026584
4.9900002 0.5245696
5.0000000 0.5351642
