# Supplementary material for: Formulation of PVA Hydrogel Patch as a Drug Delivery System of Albumin Nanoparticles Loaded with Curcumin
Source: Gels. 2025 Dec 5;11(12):979. doi: 10.3390/gels11120979 (PMC12732668; doi:10.3390/gels11120979)
Supplement: Supplementary file 1 [file gels-11-00979-s001.zip › S3.csv]

# This file was created Mon Nov 24 04:00:38 2025
# Created by:
# :-) GROMACS - gmx gyrate	2025.1 (-:
#
# Executable: /usr/local/gromacs/bin/gmx
# Data prefix: /usr/local/gromacs
# Working dir: /files/alebel/acpype/run
# Command line:
# gmx gyrate -s proteinfinal_complx_pr.tpr -f proteinfinal_complx_pr_PBC.xtc -o proteinfinal_complx_gyrate.xvg
# gmx gyrate is part of G R O M A C S:
#
# Good ROcking Metal Altar for Chronical Sinners
#
@ title "Radius of gyration (total and around axes)"
@ xaxis label "Time (ps)"
@ yaxis label "Radius (nm)"
@TYPE xy
@ view 0.15	0.15	0.75	0.85
@ legend on
@ legend box on
@ legend loctype view
@ legend 0.78	0.8
@ legend length 2
@ s0 legend "Rg"
@ s1 legend "Rg/sX/N"
@ s2 legend "Rg/sY/N"
@ s3 legend "Rg/sZ/N"
0.000 3.857292 2.210936 3.657817 3.389633
10.000 3.873559 2.223473 3.673864 3.401148
20.000 3.870830 2.226340 3.668929 3.398372
30.000 3.852610 2.236545 3.647856 3.372863
40.000 3.861572 2.252416 3.656332 3.373602
50.000 3.862418 2.247432 3.655646 3.379631
60.000 3.875978 2.253556 3.671779 3.389095
70.000 3.878564 2.244777 3.679410 3.392556
80.000 3.884865 2.248321 3.686080 3.397388
90.000 3.889169 2.246099 3.691260 3.403082
100.000 3.881553 2.254121 3.683596 3.388657
110.000 3.896391 2.263887 3.697550 3.400972
120.000 3.879350 2.263973 3.683174 3.377467
130.000 3.899554 2.267502 3.705776 3.396857
140.000 3.897140 2.264380 3.704068 3.395263
150.000 3.894709 2.285222 3.697224 3.383174
160.000 3.909017 2.269312 3.715575 3.406701
170.000 3.906734 2.273534 3.712683 3.401778
180.000 3.901396 2.279718 3.706782 3.391799
190.000 3.892969 2.274843 3.696921 3.386488
200.000 3.893672 2.278240 3.697943 3.384702
210.000 3.890176 2.283556 3.692440 3.379101
220.000 3.885956 2.283499 3.686442 3.375962
230.000 3.890260 2.298488 3.689119 3.372779
240.000 3.904617 2.302802 3.704095 3.386558
250.000 3.900052 2.308586 3.699882 3.376714
260.000 3.894637 2.296671 3.693996 3.378759
270.000 3.898042 2.299759 3.697372 3.380842
280.000 3.910246 2.297011 3.711895 3.394937
290.000 3.908008 2.299947 3.713369 3.386194
300.000 3.917243 2.283672 3.721995 3.408968
310.000 3.900663 2.283413 3.705050 3.389548
320.000 3.908650 2.283365 3.712129 3.400210
330.000 3.910073 2.270764 3.715428 3.408300
340.000 3.903443 2.276325 3.708444 3.396978
350.000 3.899384 2.287400 3.703039 3.386088
360.000 3.901901 2.272112 3.705487 3.399505
370.000 3.895449 2.269510 3.696603 3.396096
380.000 3.905823 2.263772 3.711458 3.407537
390.000 3.887699 2.252784 3.690278 3.396360
400.000 3.894383 2.250429 3.696456 3.406506
410.000 3.893290 2.257856 3.695210 3.400421
420.000 3.904191 2.256510 3.706380 3.414131
430.000 3.886544 2.263201 3.688340 3.388898
440.000 3.902555 2.271917 3.706743 3.399747
450.000 3.894547 2.269079 3.696453 3.394466
460.000 3.906808 2.281773 3.707936 3.401633
470.000 3.921354 2.279040 3.725161 3.418080
480.000 3.914921 2.275866 3.715217 3.416241
490.000 3.916656 2.283125 3.713951 3.416783
500.000 3.912781 2.271750 3.709601 3.420196
510.000 3.921574 2.273431 3.720177 3.427730
520.000 3.913149 2.268686 3.712406 3.420040
530.000 3.911409 2.264430 3.711134 3.420240
540.000 3.911812 2.275761 3.711615 3.413120
550.000 3.900537 2.280527 3.699579 3.397159
560.000 3.892338 2.287746 3.690395 3.383446
570.000 3.898149 2.289656 3.693119 3.392564
580.000 3.884433 2.291099 3.681368 3.372822
590.000 3.871782 2.300899 3.667791 3.351800
600.000 3.884219 2.330139 3.680568 3.346391
610.000 3.881434 2.337285 3.679039 3.336594
620.000 3.878640 2.338087 3.673297 3.335847
630.000 3.883215 2.341967 3.679254 3.337211
640.000 3.879514 2.326650 3.674808 3.344226
650.000 3.870463 2.331413 3.666983 3.328473
660.000 3.877313 2.328176 3.676393 3.336294
670.000 3.869910 2.331384 3.666615 3.327620
680.000 3.874675 2.325358 3.670949 3.338118
690.000 3.875494 2.308229 3.671824 3.350928
700.000 3.862470 2.309008 3.658679 3.334663
710.000 3.871409 2.302519 3.669810 3.347624
720.000 3.872633 2.294806 3.674041 3.351089
730.000 3.890061 2.297888 3.694043 3.367341
740.000 3.886196 2.315453 3.686669 3.354430
750.000 3.892563 2.305685 3.694093 3.367721
760.000 3.889046 2.299773 3.690879 3.367182
770.000 3.906983 2.320328 3.709368 3.374273
780.000 3.903724 2.327060 3.704414 3.367516
790.000 3.922200 2.333247 3.726192 3.382129
800.000 3.924065 2.350408 3.725033 3.375838
810.000 3.933594 2.363720 3.733067 3.379840
820.000 3.926247 2.363182 3.722757 3.374507
830.000 3.940053 2.353373 3.738007 3.396621
840.000 3.942534 2.347917 3.740921 3.402941
850.000 3.936475 2.355400 3.732521 3.392956
860.000 3.958393 2.363247 3.758737 3.409476
870.000 3.949298 2.365943 3.748615 3.397664
880.000 3.950274 2.381552 3.750849 3.386518
890.000 3.935191 2.376063 3.733752 3.374148
900.000 3.923409 2.366997 3.719290 3.369035
910.000 3.914081 2.344558 3.710343 3.372904
920.000 3.908579 2.357270 3.705394 3.356681
930.000 3.898541 2.362130 3.693371 3.343134
940.000 3.923718 2.360623 3.721782 3.371515
950.000 3.924729 2.360022 3.724129 3.371681
960.000 3.917300 2.360220 3.717905 3.361103
970.000 3.918636 2.370312 3.720245 3.354509
980.000 3.917173 2.366248 3.716640 3.357974
990.000 3.922110 2.380147 3.718822 3.357253
1000.000 3.908951 2.364692 3.707642 3.349831
1010.000 3.914344 2.370769 3.715318 3.349610
1020.000 3.923662 2.374807 3.724118 3.358793
1030.000 3.935465 2.369907 3.737256 3.375247
1040.000 3.920233 2.368387 3.718677 3.361366
1050.000 3.920557 2.363243 3.720739 3.363464
1060.000 3.900863 2.339361 3.699374 3.357904
1070.000 3.908378 2.333781 3.710596 3.366870
1080.000 3.914334 2.335051 3.717666 3.372028
1090.000 3.931782 2.345886 3.733843 3.387177
1100.000 3.919603 2.349854 3.719911 3.371511
1110.000 3.910975 2.351069 3.711926 3.359389
1120.000 3.925203 2.345528 3.731267 3.374996
1130.000 3.933851 2.364425 3.738916 3.373468
1140.000 3.938601 2.370923 3.745490 3.372731
1150.000 3.919404 2.346219 3.727798 3.364852
1160.000 3.928224 2.349116 3.735321 3.375026
1170.000 3.926055 2.338084 3.734433 3.378628
1180.000 3.942643 2.343804 3.754142 3.391439
1190.000 3.949062 2.338862 3.759768 3.403523
1200.000 3.929446 2.319169 3.739760 3.393624
1210.000 3.934375 2.306032 3.745538 3.407617
1220.000 3.949208 2.308597 3.761297 3.422789
1230.000 3.943215 2.309780 3.752778 3.417527
1240.000 3.953541 2.307454 3.763343 3.431307
1250.000 3.950284 2.320088 3.760879 3.417954
1260.000 3.969513 2.338041 3.782547 3.426350
1270.000 3.967166 2.334414 3.779482 3.426777
1280.000 3.956996 2.339353 3.765367 3.415419
1290.000 3.943752 2.339939 3.749127 3.402225
1300.000 3.944952 2.358387 3.750331 3.390905
1310.000 3.947460 2.372617 3.753132 3.383711
1320.000 3.966640 2.371762 3.772479 3.407582
1330.000 3.954735 2.364765 3.761340 3.397068
1340.000 3.966775 2.375061 3.775288 3.402493
1350.000 3.967097 2.380061 3.777355 3.397439
1360.000 3.968922 2.366961 3.780147 3.407726
1370.000 3.984307 2.383420 3.796493 3.414013
1380.000 3.992932 2.363046 3.808164 3.435248
1390.000 3.990697 2.364034 3.802516 3.435627
1400.000 3.983540 2.357698 3.798820 3.427456
1410.000 3.973767 2.376567 3.785069 3.406897
1420.000 3.997047 2.402185 3.809930 3.415663
1430.000 3.975143 2.392559 3.786022 3.397812
1440.000 3.973240 2.383953 3.784115 3.401536
1450.000 3.971818 2.388375 3.784304 3.394903
1460.000 3.988225 2.378330 3.802231 3.420311
1470.000 3.994651 2.369991 3.810550 3.431808
1480.000 3.984573 2.369556 3.800578 3.419713
1490.000 3.974866 2.371676 3.792397 3.404707
1500.000 3.983202 2.374792 3.799920 3.413623
1510.000 3.985328 2.377813 3.800766 3.415549
1520.000 3.984385 2.365588 3.801411 3.421114
1530.000 3.970352 2.365598 3.784389 3.407301
1540.000 3.984832 2.364862 3.799774 3.424454
1550.000 3.987001 2.366426 3.802795 3.425077
1560.000 3.998675 2.372821 3.813339 3.436136
1570.000 3.981970 2.377278 3.795864 3.413517
1580.000 3.987918 2.383342 3.800196 3.418339
1590.000 3.989815 2.387515 3.803507 3.416196
1600.000 3.995155 2.397182 3.808272 3.416587
1610.000 4.002519 2.400655 3.813331 3.425757
1620.000 4.010818 2.394057 3.821552 3.440580
1630.000 3.998387 2.391597 3.807474 3.428924
1640.000 4.002943 2.404872 3.815861 3.420949
1650.000 3.984865 2.397431 3.795253 3.406855
1660.000 3.993059 2.394831 3.803545 3.418607
1670.000 3.992040 2.388213 3.801971 3.422591
1680.000 3.989092 2.372441 3.800551 3.428252
1690.000 3.989863 2.366824 3.801579 3.432812
1700.000 3.986034 2.368843 3.797307 3.427246
1710.000 3.992117 2.367959 3.803829 3.434787
1720.000 4.006703 2.380416 3.817328 3.445155
1730.000 4.015347 2.376915 3.827577 3.456283
1740.000 4.012285 2.385097 3.825710 3.445590
1750.000 4.018311 2.403709 3.830994 3.440816
1760.000 4.021943 2.409186 3.834584 3.441503
1770.000 4.007285 2.406523 3.819520 3.425857
1780.000 4.010132 2.411674 3.826150 3.421504
1790.000 4.029557 2.401211 3.847348 3.450636
1800.000 4.023048 2.396712 3.840786 3.445866
1810.000 4.023186 2.398967 3.839373 3.446178
1820.000 4.018609 2.375849 3.835100 3.456280
1830.000 4.024603 2.376993 3.844506 3.458974
1840.000 4.016423 2.371355 3.832900 3.456712
1850.000 4.015376 2.357012 3.831170 3.465973
1860.000 4.025345 2.361437 3.841791 3.474351
1870.000 4.025211 2.361221 3.841439 3.474560
1880.000 4.001712 2.343184 3.816324 3.460130
1890.000 3.999924 2.339892 3.813742 3.461062
1900.000 4.008131 2.337327 3.823607 3.470920
1910.000 4.018179 2.330608 3.836226 3.484712
1920.000 4.008188 2.329092 3.824943 3.475088
1930.000 4.013232 2.316928 3.831859 3.487227
1940.000 3.998643 2.311450 3.815658 3.475082
1950.000 4.023205 2.320735 3.842349 3.496126
1960.000 4.007962 2.320388 3.827397 3.477700
1970.000 4.002706 2.325211 3.820128 3.470359
1980.000 3.983735 2.324489 3.798333 3.451040
1990.000 4.004222 2.332881 3.820618 3.468161
2000.000 3.997177 2.341626 3.813463 3.453870
2010.000 4.002971 2.358232 3.819129 3.449709
2020.000 4.012579 2.337567 3.827753 3.476447
2030.000 4.012201 2.339187 3.825067 3.477432
2040.000 4.015479 2.324669 3.828989 3.490399
2050.000 4.025106 2.322377 3.837027 3.505240
2060.000 4.005388 2.303706 3.817818 3.493362
2070.000 4.012267 2.313212 3.825034 3.494973
2080.000 4.028952 2.312140 3.843908 3.513304
2090.000 4.034424 2.302887 3.848406 3.526993
2100.000 4.035652 2.296202 3.848613 3.533934
2110.000 4.023949 2.299701 3.836251 3.518364
2120.000 4.026333 2.288671 3.836426 3.530787
2130.000 4.031381 2.296500 3.843003 3.530078
2140.000 4.037329 2.306231 3.847855 3.532056
2150.000 4.031258 2.298475 3.841319 3.530352
2160.000 4.046931 2.291238 3.860589 3.549833
2170.000 4.066893 2.289786 3.881915 3.573059
2180.000 4.060796 2.290912 3.876262 3.564607
2190.000 4.045830 2.290417 3.858874 3.549737
2200.000 4.035306 2.288184 3.845506 3.541703
2210.000 4.050769 2.279799 3.858296 3.568407
2220.000 4.056738 2.283050 3.863715 3.574031
2230.000 4.055146 2.292991 3.860323 3.567684
2240.000 4.054764 2.302533 3.860404 3.560597
2250.000 4.056447 2.301761 3.862823 3.562310
2260.000 4.072405 2.293444 3.881407 3.583807
2270.000 4.067547 2.292645 3.878921 3.575994
2280.000 4.091088 2.291849 3.903780 3.603055
2290.000 4.089198 2.286659 3.902525 3.603420
2300.000 4.091768 2.284514 3.903006 3.610076
2310.000 4.100903 2.284865 3.913960 3.618711
2320.000 4.106390 2.291931 3.924818 3.614924
2330.000 4.093166 2.287973 3.908913 3.604691
2340.000 4.085964 2.276659 3.905563 3.599123
2350.000 4.085954 2.266615 3.901974 3.609305
2360.000 4.081828 2.274764 3.894716 3.602690
2370.000 4.074021 2.272578 3.886103 3.595686
2380.000 4.085844 2.282645 3.901564 3.599374
2390.000 4.083787 2.270786 3.899077 3.604923
2400.000 4.075256 2.268315 3.891396 3.595432
2410.000 4.075486 2.271304 3.890774 3.594771
2420.000 4.078810 2.266503 3.895510 3.600184
2430.000 4.075183 2.274670 3.892857 3.589676
2440.000 4.073404 2.279409 3.890554 3.585128
2450.000 4.078956 2.284778 3.895915 3.588497
2460.000 4.078268 2.300608 3.896285 3.576414
2470.000 4.063162 2.306743 3.877492 3.558450
2480.000 4.051461 2.316094 3.862025 3.542500
2490.000 4.059953 2.316671 3.869262 3.553624
2500.000 4.070743 2.314780 3.878827 3.569083
2510.000 4.055925 2.306094 3.863769 3.557279
2520.000 4.059485 2.309665 3.866942 3.559629
2530.000 4.073086 2.314625 3.879558 3.573738
2540.000 4.082837 2.321495 3.892119 3.577877
2550.000 4.077147 2.343914 3.884205 3.558823
2560.000 4.071466 2.361451 3.875121 3.544112
2570.000 4.074140 2.371866 3.877743 3.540416
2580.000 4.085178 2.390405 3.889227 3.540790
2590.000 4.080308 2.399845 3.884665 3.528136
2600.000 4.067921 2.397799 3.870490 3.516518
2610.000 4.060745 2.392363 3.863669 3.511132
2620.000 4.077018 2.387530 3.881051 3.532887
2630.000 4.084358 2.379016 3.885861 3.550263
2640.000 4.081491 2.374278 3.884546 3.548283
2650.000 4.095689 2.379389 3.903244 3.557084
2660.000 4.105368 2.384901 3.913113 3.564822
2670.000 4.082314 2.381584 3.888403 3.541045
2680.000 4.090868 2.378063 3.896270 3.554468
2690.000 4.084095 2.380305 3.888181 3.546250
2700.000 4.083867 2.369417 3.890081 3.550934
2710.000 4.098254 2.376488 3.905344 3.562581
2720.000 4.092795 2.391348 3.895684 3.550645
2730.000 4.100871 2.394830 3.904600 3.557119
2740.000 4.089042 2.407276 3.889549 3.537934
2750.000 4.093289 2.409133 3.895786 3.539623
2760.000 4.087264 2.421466 3.885946 3.528088
2770.000 4.086011 2.435259 3.880934 3.521215
2780.000 4.098358 2.439647 3.893353 3.533140
2790.000 4.095241 2.423830 3.890086 3.540382
2800.000 4.096111 2.409445 3.892105 3.550001
2810.000 4.091361 2.411595 3.884004 3.546454
2820.000 4.077274 2.412575 3.869718 3.528893
2830.000 4.085101 2.427888 3.875336 3.530346
2840.000 4.075965 2.418806 3.869697 3.521618
2850.000 4.068682 2.419128 3.861723 3.513284
2860.000 4.091804 2.423912 3.888436 3.534196
2870.000 4.095394 2.438936 3.886524 3.534247
2880.000 4.097279 2.447088 3.887016 3.532443
2890.000 4.087828 2.452147 3.879147 3.515667
2900.000 4.082623 2.452115 3.874242 3.508991
2910.000 4.064547 2.437476 3.855856 3.497464
2920.000 4.058556 2.426871 3.846884 3.500804
2930.000 4.078087 2.418895 3.868347 3.527942
2940.000 4.079662 2.424618 3.872879 3.522689
2950.000 4.062125 2.409499 3.853153 3.514135
2960.000 4.072318 2.412531 3.859633 3.528523
2970.000 4.061834 2.403473 3.853157 3.517598
2980.000 4.066291 2.399712 3.861286 3.521541
2990.000 4.051529 2.389941 3.845084 3.511883
3000.000 4.053145 2.375426 3.846731 3.523640
3010.000 4.058106 2.378288 3.848363 3.531338
3020.000 4.075827 2.371660 3.872999 3.549640
3030.000 4.074658 2.368029 3.868238 3.554557
3040.000 4.053125 2.378547 3.841971 3.526681
3050.000 4.048544 2.391215 3.832808 3.517506
3060.000 4.044542 2.384276 3.831485 3.514495
3070.000 4.069555 2.396262 3.855594 3.537652
3080.000 4.072083 2.399922 3.856150 3.540361
3090.000 4.070341 2.380791 3.851447 3.554385
3100.000 4.058123 2.371077 3.839535 3.545809
3110.000 4.055236 2.368267 3.839624 3.540966
3120.000 4.049645 2.364149 3.834503 3.536476
3130.000 4.034408 2.351834 3.817862 3.527851
3140.000 4.026978 2.367660 3.802680 3.516677
3150.000 4.035964 2.375143 3.814444 3.519479
3160.000 4.041137 2.370467 3.816189 3.532583
3170.000 4.033412 2.365872 3.810104 3.524566
3180.000 4.040678 2.366178 3.817882 3.532570
3190.000 4.034420 2.364371 3.815682 3.521863
3200.000 4.051779 2.383121 3.833965 3.529190
3210.000 4.051792 2.383292 3.831405 3.531873
3220.000 4.032795 2.381263 3.813497 3.509081
3230.000 4.014587 2.385182 3.794509 3.485163
3240.000 4.023421 2.394339 3.804140 3.488760
3250.000 4.027162 2.387425 3.804441 3.501780
3260.000 4.016184 2.373635 3.793890 3.497403
3270.000 4.011453 2.372547 3.789684 3.491842
3280.000 3.996846 2.371716 3.773633 3.476233
3290.000 4.000839 2.372651 3.772947 3.485528
3300.000 4.007783 2.384746 3.780143 3.485418
3310.000 4.006783 2.363920 3.779943 3.497502
3320.000 4.012273 2.360039 3.786108 3.506030
3330.000 4.023463 2.363752 3.798028 3.516283
3340.000 4.023096 2.357049 3.793744 3.524540
3350.000 4.017503 2.352437 3.787289 3.521823
3360.000 4.020437 2.357370 3.791208 3.520998
3370.000 4.022380 2.345692 3.793487 3.530767
3380.000 4.008496 2.343513 3.778572 3.516608
3390.000 4.014317 2.357253 3.783226 3.515683
3400.000 4.013421 2.353322 3.785840 3.513454
3410.000 4.029527 2.357327 3.805470 3.526418
3420.000 4.023159 2.371639 3.798128 3.510146
3430.000 4.035369 2.383107 3.805758 3.522148
3440.000 4.016062 2.373974 3.781749 3.510012
3450.000 4.015756 2.373407 3.780713 3.510810
3460.000 3.998026 2.371318 3.760494 3.493414
3470.000 4.003730 2.368785 3.767516 3.500634
3480.000 4.021040 2.382006 3.782681 3.514948
3490.000 4.019175 2.371504 3.779409 3.521306
3500.000 4.015267 2.376612 3.774733 3.513941
3510.000 4.022037 2.394493 3.774651 3.517379
3520.000 4.038260 2.404885 3.791808 3.529000
3530.000 4.037123 2.407650 3.784166 3.532722
3540.000 4.043442 2.402773 3.789769 3.544449
3550.000 4.043879 2.395882 3.793122 3.546526
3560.000 4.055386 2.384878 3.809489 3.562648
3570.000 4.051216 2.389726 3.810321 3.548995
3580.000 4.029615 2.383745 3.794317 3.520868
3590.000 4.035844 2.373617 3.806731 3.528552
3600.000 4.022690 2.363490 3.794877 3.518084
3610.000 4.025443 2.346351 3.803055 3.527007
3620.000 4.019551 2.352000 3.796349 3.517028
3630.000 4.033501 2.362959 3.809744 3.527112
3640.000 4.047185 2.357015 3.827934 3.542727
3650.000 4.039887 2.343089 3.815465 3.548739
3660.000 4.050533 2.347357 3.826704 3.558093
3670.000 4.042850 2.329712 3.821597 3.557691
3680.000 4.033538 2.335319 3.803904 3.551804
3690.000 4.020311 2.328704 3.796972 3.533535
3700.000 4.020170 2.330071 3.795880 3.533514
3710.000 4.036807 2.330071 3.812133 3.553875
3720.000 4.041371 2.342115 3.817290 3.550784
3730.000 4.046095 2.367376 3.822380 3.539303
3740.000 4.042955 2.363305 3.821571 3.535722
3750.000 4.040372 2.376052 3.821312 3.521521
3760.000 4.040887 2.362322 3.822560 3.530581
3770.000 4.052445 2.349977 3.834749 3.552029
3780.000 4.064619 2.358991 3.844080 3.563766
3790.000 4.051213 2.354369 3.827168 3.554483
3800.000 4.045552 2.350953 3.824469 3.546747
3810.000 4.038271 2.331066 3.821537 3.546443
3820.000 4.026404 2.336442 3.811404 3.526774
3830.000 4.023855 2.344770 3.812002 3.514755
3840.000 4.020181 2.346338 3.810563 3.506859
3850.000 4.016648 2.350771 3.808936 3.497546
3860.000 4.013802 2.333061 3.804514 3.507650
3870.000 4.002410 2.335407 3.793581 3.491885
3880.000 4.023394 2.335284 3.813154 3.518757
3890.000 4.023661 2.322699 3.812214 3.528701
3900.000 4.020838 2.309760 3.813804 3.529028
3910.000 4.029169 2.317353 3.821907 3.534287
3920.000 4.045722 2.312457 3.840413 3.555226
3930.000 4.037953 2.319136 3.831887 3.542375
3940.000 4.045424 2.315705 3.840125 3.552729
3950.000 4.054507 2.316075 3.851662 3.560706
3960.000 4.043331 2.315865 3.836596 3.551677
3970.000 4.061398 2.323425 3.855281 3.567696
3980.000 4.067080 2.337790 3.860832 3.565260
3990.000 4.053138 2.353134 3.844247 3.541238
4000.000 4.042989 2.365195 3.829918 3.525504
4010.000 4.062045 2.356337 3.849064 3.554255
4020.000 4.036499 2.346305 3.819425 3.534621
4030.000 4.036979 2.356078 3.819605 3.528994
4040.000 4.024109 2.359290 3.804784 3.513450
4050.000 4.026154 2.364686 3.805040 3.514222
4060.000 4.028168 2.360055 3.805415 3.521534
4070.000 4.026556 2.358176 3.799861 3.525109
4080.000 4.034019 2.352106 3.805856 3.539724
4090.000 4.042466 2.342196 3.818264 3.552172
4100.000 4.050217 2.332992 3.824954 3.568671
4110.000 4.065538 2.322433 3.845219 3.588565
4120.000 4.057782 2.317243 3.835401 3.584873
4130.000 4.080524 2.330524 3.855466 3.606280
4140.000 4.061398 2.335611 3.835222 3.581330
4150.000 4.054718 2.337557 3.829002 3.571549
4160.000 4.054678 2.343780 3.833145 3.562914
4170.000 4.052773 2.344311 3.833434 3.557937
4180.000 4.057144 2.347598 3.839858 3.558811
4190.000 4.068963 2.334944 3.852244 3.580672
4200.000 4.064863 2.325342 3.852267 3.577577
4210.000 4.057812 2.318377 3.848718 3.569893
4220.000 4.058745 2.312237 3.854773 3.569474
4230.000 4.056715 2.312809 3.853499 3.565862
4240.000 4.053966 2.309916 3.851021 3.564152
4250.000 4.048481 2.301117 3.846146 3.562635
4260.000 4.070303 2.301862 3.867594 3.588582
4270.000 4.056880 2.295932 3.853314 3.577307
4280.000 4.053090 2.299355 3.854038 3.565726
4290.000 4.052420 2.304887 3.852402 3.562409
4300.000 4.058292 2.305606 3.858176 3.569054
4310.000 4.057714 2.292433 3.861764 3.572335
4320.000 4.075988 2.291380 3.881528 3.593164
4330.000 4.068299 2.290847 3.870897 3.587529
4340.000 4.077596 2.308556 3.878263 3.589323
4350.000 4.074389 2.306081 3.876162 3.585895
4360.000 4.063128 2.292023 3.864028 3.582439
4370.000 4.052032 2.297410 3.849700 3.569261
4380.000 4.047582 2.293402 3.848684 3.562836
4390.000 4.049932 2.287714 3.851278 3.569025
4400.000 4.049543 2.301387 3.852046 3.558511
4410.000 4.062560 2.319030 3.867761 3.559671
4420.000 4.064452 2.316797 3.871021 3.561904
4430.000 4.070411 2.343789 3.874954 3.553589
4440.000 4.068395 2.354039 3.875774 3.541270
4450.000 4.069407 2.362124 3.876549 3.537356
4460.000 4.076010 2.370224 3.883291 3.539743
4470.000 4.071224 2.369485 3.878382 3.534599
4480.000 4.068475 2.374307 3.871844 3.532197
4490.000 4.062660 2.374614 3.861481 3.529951
4500.000 4.061663 2.369994 3.863431 3.528641
4510.000 4.056946 2.376067 3.859271 3.518235
4520.000 4.054766 2.365321 3.859735 3.519942
4530.000 4.055975 2.366222 3.862466 3.519106
4540.000 4.039515 2.353186 3.847670 3.506188
4550.000 4.036879 2.346470 3.847284 3.505031
4560.000 4.043682 2.336707 3.852810 3.521141
4570.000 4.052773 2.329424 3.860862 3.537995
4580.000 4.052596 2.325177 3.861676 3.539492
4590.000 4.052926 2.320114 3.862047 3.543169
4600.000 4.059735 2.336673 3.868905 3.540398
4610.000 4.055671 2.350765 3.862949 3.528226
4620.000 4.060714 2.354665 3.866120 3.533759
4630.000 4.070573 2.359165 3.877621 3.540832
4640.000 4.051960 2.340301 3.857531 3.532585
4650.000 4.055317 2.338238 3.859575 3.539427
4660.000 4.051793 2.340459 3.853267 3.536764
4670.000 4.050862 2.351412 3.852933 3.527719
4680.000 4.067817 2.350946 3.869461 3.548890
4690.000 4.050579 2.339004 3.849339 3.539218
4700.000 4.044398 2.344787 3.842759 3.528390
4710.000 4.039406 2.364174 3.834349 3.513142
4720.000 4.028447 2.359545 3.820638 3.506001
4730.000 4.045085 2.374265 3.840032 3.513193
4740.000 4.032271 2.385826 3.825703 3.491450
4750.000 4.038369 2.377641 3.834513 3.501464
4760.000 4.049996 2.403258 3.844507 3.499861
4770.000 4.049287 2.382972 3.848847 3.507323
4780.000 4.053178 2.392617 3.854383 3.503662
4790.000 4.051372 2.389174 3.851174 3.505367
4800.000 4.059790 2.384445 3.860637 3.517624
4810.000 4.057145 2.385366 3.859764 3.511849
4820.000 4.041914 2.384180 3.842097 3.496845
4830.000 4.016659 2.400154 3.814898 3.457282
4840.000 4.020493 2.396891 3.818582 3.464405
4850.000 4.029685 2.392400 3.831089 3.475037
4860.000 4.029261 2.392819 3.830769 3.474108
4870.000 4.012524 2.380290 3.813821 3.462618
4880.000 4.016871 2.386839 3.822197 3.458955
4890.000 4.030500 2.396686 3.834069 3.470694
4900.000 4.023824 2.393632 3.824128 3.468263
4910.000 4.032426 2.387674 3.835430 3.479847
4920.000 4.025054 2.384324 3.830705 3.470285
4930.000 4.030032 2.384765 3.833313 3.478627
4940.000 4.030931 2.400543 3.831086 3.472311
4950.000 4.020941 2.387221 3.824066 3.466068
4960.000 4.045766 2.383026 3.849074 3.498902
4970.000 4.042774 2.394942 3.846920 3.486208
4980.000 4.038608 2.392713 3.842997 3.482391
4990.000 4.055872 2.398219 3.859659 3.500269
5000.000 4.059399 2.402797 3.862800 3.501813
